# Supplementary material for: Recombinant Reg3α Prevents Islet β-Cell Apoptosis and Promotes β-Cell Regeneration
Source: Int J Mol Sci. 2022 Sep 13;23(18):10584. doi: 10.3390/ijms231810584 (PMC9504149; doi:10.3390/ijms231810584)
Supplement: Supplementary file 1 [file ijms-23-10584-s001.zip]

Archive with 1 entries (1 files):
- ijms-1868625-supplementary.pdf
